# Supplementary material for: Insights into the Indian Peanut Genotypes for ahFAD2 Gene Polymorphism Regulating Its Oleic and Linoleic Acid Fluxes
Source: Front Plant Sci. 2016 Aug 25;7:1271. doi: 10.3389/fpls.2016.01271 (PMC4997015; doi:10.3389/fpls.2016.01271)
Supplement: Table S1 — Details of markers used for the identification of ahFAD2A and ahFAD2B mutant alleles in the peanut genotypes. [file Table1.xlsx]

## Sheet: Sheet1
TABLE S1 | Details of markers used for the identification of ahFAD2A and ahFAD2B mutant alleles in the peanut genotypes.
Markers*	Gene	Primer	Sequence (5’ to 3’)	Ampliconsize (bp)		Reference
AS-PCR	-	F435-F	ATC CAA GGC TGC ATT CTC AC	-		Chen et al., 2010
	Internal control	F435IC-R	CTC CCT GGT GGA TTG TTC ATG T	250
	Non-mutant allele	F435WT-R	ACT TCG TCG CGG TCG	193
	ahFAD2A-mutant allele	F435SUB-R	TGG GAC AAA CAC TTC GTT	203
	ahFAD2B-mutant allele	F435INS-R	AAC ACT TCG TCG CGG TCT	195
AS-PCR	-	FAD2A-F	GAT TAC TGA TTA TTG ACT TGC TTT G	-		Yu et al., 2013
	ahFAD2A-wild allele	FAD2A-G	GTT TTG GGA CAA ACA CTT CTT C	557
	ahFAD2A-mutant allele	FAD2A-A	GTT TTG GGA CAA ACA CTT CTT T	557
	-	FAD2B-F	CA GAA CCA TTA GCT TTG TAG TAG TG	-
	ahFAD2B- wild allele	FAD2B-A	AAC ACT TCG TCG CGG TTT	539
	ahFAD2B-mutant allele	FAD2B-C	AAC ACT TCG TCG CGG TTG	539
Gene-specific primers for full-length FAD2 gene amplification	ahFAD2 allele	DGR_FAD-F	GGA GCT TTA ACA ACA CAA CA	1148		-
		DGR_FAD-R	CTT GTA CCA ATA AAC ACC CTT C
CAPS	ahFAD2A	aF19-Fwd	GAT TAC TGA TTA TTG ACT T	Mutant allele (826 bp)- No digestion with Hpy991		Chu et al., 2007
		1056-Rev	CAA CCC AAA CCT TTC AGA G	Wild allele - 598 and 228 with Hpy991
	ahFAD2B	bF19-Fwd	CAG AAC CAT TAG CTT TG	Mutant allele (1200 bp) into 505, 263, 213 and 171 bpwithHpy1881		Chu et al., 2009
		R1/FAD-Rev	CTC TGA CTA TGC ATC AG	Wild allele (1200 bp) into 736, 263 and 171 bp with Hpy1881
*Where, AS-PCR: Allele-specific polymerase chain reaction; CAPS: Cleaved Amplified Polymorphic Sequences
