# Supplementary material for: Insights into the Indian Peanut Genotypes for ahFAD2 Gene Polymorphism Regulating Its Oleic and Linoleic Acid Fluxes
Source: Front Plant Sci. 2016 Aug 25;7:1271. doi: 10.3389/fpls.2016.01271 (PMC4997015; doi:10.3389/fpls.2016.01271)
Supplement: Table S2 — List of peanut varieties selected for ahFAD2 gene sequencing. [file Table2.XLSX]

## Sheet: Sheet1
TABLE S2 | List of peanut varieties selected for ahFAD2 gene sequencing.
S. No.	Variety	Mutant (M) or Non-mutant (NM)	O/L ratio
1	SunOleic95R	M	10.93
2	GJG22	M	3.76
3	GG21	M	3.63
4	RG510	M	3.33
5	GG20	M	3.25
6	Kadiri71-1	M	3.16
7	GG16	M	3.11
8	UF70-103	M	3.06
9	TMV10	M	3.04
10	RG425	M	2.91
11	VRI5	M	2.9
12	TAG24	NM	2.3
13	JL24	NM	2.29
14	GG5	NM	1.95
15	TLG45	M	1.47
16	TKG19 A	M	1.43
17	Kadiri8 Bold	M	1.38
18	ICGV87846	NM	1.05
19	TG51	NM	1.04
20	Dh3-30	M	1.04
21	TG37A	NM	1.04
22	LGN2	NM	1.04
23	ICGV86590	NM	1.03
24	TG22	M	1.03
25	Pratap Mungphali1	M	1.03
26	Kadiri6	NM	1.01
27	ICGV86031	NM	1
28	MH2	NM	0.96
29	MH4	NM	0.93
30	MH1	NM	0.93
