# Supplementary material for: Insights into the Indian Peanut Genotypes for ahFAD2 Gene Polymorphism Regulating Its Oleic and Linoleic Acid Fluxes
Source: Front Plant Sci. 2016 Aug 25;7:1271. doi: 10.3389/fpls.2016.01271 (PMC4997015; doi:10.3389/fpls.2016.01271)
Supplement: Table S3 — Pedigree analysis of Indian cultivars for ahFAD2A mutant allele. [file Table3.XLSX]

## Sheet: S3
Table S3 |Pedigree analysis of Indian cultivars for ahFAD2A mutant allele
S. No.	Mutant Varieties	Pedigree*	Parent known to have mutant or non-mutant ahFAD2A gene
A. ahFAD2A gene mutant varieties having mutant parents
1.	GG11	M13 x GAUG10	Both
2.	TGLPS3	TAG24 x TG19	TG19
3.	CSMG884	Kaushal x Chandra	Both
4.	TKG19 A	TG17 x TG1	Both
5.	Tirupati3	Selection from TMV10	TMV10
6.	Kaushal	Selection from T28	T28
7.	CSMG84-1	Selection from MA10	MA10
8.	HNG69	CSMG84-1 x PG1	CSMG84-1
9.	ICGS76	TMV10 X Chico	TMV10
10.	ICGV86325	CG20 x Kaushal	Kaushal
11.	CSMG9510	MA10 x ICG7894	MA10
12.	M335	M13 x F7	M13
13.	B95	M13 x Shulamit	M13
14.	Somnath	TG18A x M13	M13
15.	BAU13	BAU6 x M13	M13
16.	GG21	Somnath x NCAc2232	Somnath
17.	GG12	Shulamit x GAUG10	GAUG10
18.	GG13	GAUG10 x TMV9	GAUG10
19.	GG20	GAUG10 x Robut 33-1	GAUG10
20.	GJG22	JSSP17 x GG20	GG20
21.	HNG10	GG11 x R33-1	GG11
22.	GG14	GG11 x R-33-1-90-215-1-B-2-B-B	GG11
23.	TG17	Dark green mutant x TG1	TG1
24.	TG22	Robut33-1 x TG17	TG17
25.	TPG41	TG28A x TG22	TG22
26.	M548	M37 x Blanco Puro White	M37
B. ahFAD2A gene non-mutant varieties having non-mutant parents
27.	JL501	Selection from TAG24	TAG24 selection
28.	Konkan Gaurao	Selection from ICGS1	ICGS1 selection
29.	VRI2	JL24 x CO2	Both
30.	K134	Kadiri3 x JL24	Both
31.	Girnar 3	Girnar1 x ICGS11	Both
32.	DH86	DH40 x DH8	Both
33.	GG3	GAUG1 x JL24	Both
34.	CO3	VRI3 x JL24	Both
35.	JGN3	Jyoti x JL24	Both
36.	SG84	Selection from ICGS1	ICGS1 selection
37.	TG3	Mutant of Spanish improved	Spanish improved
38.	MH4	Selection from MH2	MH2 selection
39.	Kisan	Spanish improved x B31	Spanish improved
40.	Tirupati2	GAUG1 x NCAc FLA 14	GAUG1
41.	Kadiri5	JL24 x VG55-7	JL24
42.	Kadiri6	JL24 x Ah 316/S	JL24
43.	Tirupati4	JL24 x Ah 316/S	JL24
44.	AK159	JL24 x CGC4018	JL24
45.	JGN23	JL24 x ICG7886	JL24
46.	GG8	(27-5-1 x JL24) 30-3-2-B-B	JL24
47.	LGN1	JL24 x NCAc 17090	JL24
48.	GG5	27-5-1 x JL24	JL24
49.	GJG31	GG5 x ICGV90116	GG5
50.	JCG88	J11 x TG (E)-1	J11
51.	Jawan	J11 x AsiriyaMwitande	J11
52.	VRI3	J11 x Robut 33-1	J11
53.	GG2	J11 x EC16658	J11
54.	GJG9	GG2 x PBS21065	GG2
55.	GG7	S206 x FESR-7	S206
56.	TG37A	TG25 x TG26	TG26
57.	TG51	TG26 x Chico	TG26
58.	R8808	ICGS11 x Chico	ICGS11
59.	Pratap Mungphali2	ICGV86055 x ICG(FDRS 10)	ICG (FDRS10)
60.	LGN2	Robut33-1 x TMV2	TMV2
C. Mutant varieties with one parent as non-mutant while the status of ahFAD2A gene mutation of other parent is unknown
61.	GJG17	JSSP11 x GG6	GG6
62.	AK265	ICGS11 x US63	ICGS11
63.	AK303	ICGV88384 x JL24	JL24
64.	Dh3-30	Spanish improved x US4	Spanish improved
65.	VRI5	GG26 x ICGS44	ICGS44
66.	VG9816	ALR2 x VG9513	ALR2
67.	TLG45	TG 19 x TAG 24	TAG 24
68.	Kadiri 8 Bold	{ICGV 86522 x ICG (FDRS)10} x ICGV 91172	ICG (FDRS)10
69.	Kadiri 7 Bold	{ICGV86522 x ICG (FDRS)10} x ICGV91172	ICG (FDRS)10
70.	R2001-2	ICGS11 x ICG4728	ICGS11
71.	R2001-3	ICGS11 x ICG4728	ICGS11
72.	TG1	X-ray mutant from Spanish improved	Spanish improved
73.	GPBD4	KRG1 x ICGV 86855	KRG1
D. Non-mutant varieties with one parent mutant and the status of ahFAD2A gene mutation of other parent is unknown
74.	CO1	Ah6279 x TMV3	TMV3
75.	ICGV87846	CS9 x ICGS5	ICGS5
76.	Kadiri4	Dh3-30 x NCAc2230	Dh3-30
77.	CO(GN)4	TMV10 x ICGS82	TMV10
78.	Girnar2	Selection from M13 x Robut33-1	M13
E. Mutant variety with both parents as non-mutant for ahFAD2A gene
79.	Kadiri 9	Kadiri4 x Vemana	Both
E. Non-mutant variety with parent as mutant for ahFAD2A gene
80.	MH1	Selection of Faizapur1-5	Faizapur1-5
*Rathnakumar et al. (2013); Mungala et al. (2008)
Rathnakumar, A.L., Singh, R., Parmer, D.L., Misra, J.B. (2013) Groundnut: A crop profile and compendium of varieties notified in India, Directorate of Groundnut research, PB No. 5 Junagadh-362001 Gujarat India 118p.
Mungala, A.J., Radhakrishnan, T., Dobaria, J.R. (2008) In vitro Screening of 123 Indian peanut cultivars for sodium chloride induced salinity tolerance. World J Agril Sci, 4(5), 574-582.
