# Supplementary material for: Insights into the Indian Peanut Genotypes for ahFAD2 Gene Polymorphism Regulating Its Oleic and Linoleic Acid Fluxes
Source: Front Plant Sci. 2016 Aug 25;7:1271. doi: 10.3389/fpls.2016.01271 (PMC4997015; doi:10.3389/fpls.2016.01271)
Supplement: Table S4 — Pedigree and fatty acid (Myristic, Linoleic and Erucic acid) composition (%), in the 167 peanut varieties and six advance breeding lines. [file Table4.XLSX]

## Sheet: S1
TABLE S4 | Pedigree and fatty acid (Myristic, Linoleic and Erucic acid) composition (%), in the 167 peanut varieties and six advance breeding lines
S. No.	Genotypes	Pedigree!	Myristic Acid (C14:0)	Linolenic Acid (C18:3)	Erucic Acid (C22:1)
1	Sunoleic95R	F435 x Sunrunner	ND	ND	ND
2	RG510	RG318 x RG340	ND	ND	ND
3	Kadiri71-1	Selection from Ah228	ND	ND	ND
4	GG16	JSP14 x JSSP4 S-94-15-B-10-1-B-B	ND	ND	ND
5	UF70-103	Introduced from USA	ND	ND	ND
6	GG14	GG11 x R-33-1-90-215-1-B-2-B-B	ND	0.05	ND
7	GJG17	JSSP11 x GG6	ND	ND	ND
8	GG13	GAUG10 x TMV9	ND	ND	0.04
9	GG11	M13 x GAUG10	ND	ND	0.18
10	GG 15	JSP14 x JSSP4	ND	ND	ND
11	Karad 4-11	Selection from local cultivar	ND	ND	0.29
12	RS1	Selection from local collection of Sawai Madhopur	ND	ND	0.26
13	M13	Selection from NC13	ND	ND	0.32
14	M548	M37 x Blanco Puro White	ND	0.05	ND
15	S230	Selection from Tandur local	ND	ND	0.29
16	Punjab1	Selection from Samara local	ND	ND	0.2
17	GAUG10	G224-3 x GO343	ND	ND	ND
18	M37	A- 1 x C-6- 4-7- 2	ND	ND	0.09
19	Faizapur1-5	Selection from locally introduced bulk samples ig Faizpur in east Khandesh district	ND	ND	ND
20	DSG1	Selection from 'Mardur local'	ND	ND	0.01
21	TMV4	Selected from South American variety 'North Carolina'	ND	0.02	ND
22	GG12	Shulamith x GAUG10	ND	ND	0.19
23	CSMG9510	MA10 x ICG7894	ND	ND	ND
24	M335	M13 x F7	ND	ND	ND
25	TMV1	Mass selection from the West African variety 'Saloum'	ND	ND	ND
26	Chandra	Selection from Ah114	ND	ND	0.08
27	CSMG84-1	Selection from MA10	ND	ND	0.11
28	TMV3	Selection from west African variety Bassi	ND	ND	ND
29	T28	Selection from Bombay 1 collection	ND	ND	ND
30	Chitra / MA10	B1 x EC1688	ND	ND	0.08
31	GJG-HPS-1	JSP21 x VG5	ND	ND	ND
32	Somnath	TG18A x M13	ND	ND	0.35
33	GJG22	JSSP17 x GG20	ND	ND	ND
34	GG21	Somnath x NCAc2232	ND	ND	ND
35	GG20	GAUG10 x Robut33-1	ND	ND	0.16
36	TMV10	Natural mutant from an 'Argentine type'	ND	ND	ND
37	RG425	ICG5013 x RG340	ND	ND	ND
38	BAU13	BAU6 x M13	ND	ND	ND
39	ICGS76	TMV10 x Chico	ND	ND	0.53
40	MA16	Selection from EC16664	ND	0.08	ND
41	HNG10	GG11 x R-33-1	ND	ND	ND
42	ICGV86325	CGS20 x Kaushal	ND	ND	0.15
43	Kadiri 7 Bold	{ICGV86522 x ICG (FDRS)10} x ICGV91172	ND	ND	ND
44	T64	Selection from a Chinese germplasm 'Ta-Lin-Chin'	ND	ND	0.32
45	ALR1	Pollachi2 x PPG4	ND	ND	ND
46	BG2	X-ray mutant of 41-1	ND	ND	ND
47	M145	A-1-1 x D3	ND	ND	ND
48	ICGS5	Robut33-1 x NCA316	ND	ND	0.14
49	Kaushal	Selection from T28	ND	ND	0.09
50	CSMG884	Kaushal x Chandra	ND	ND	ND
51	Kadiri2	Selection from an introduced Nigeria Culture 'MK374'	ND	ND	ND
52	AK303	ICGV88384 x JL24	ND	ND	ND
53	BG3	Early runner x Asirlya Mwitunde	ND	ND	0.24
54	AK265	ICGS11 x US63	ND	ND	ND
55	RSB87	Selection from Brazilian collection	ND	ND	0.41
56	TG1	X ray mutant from Spanish improved	ND	ND	ND
57	TGLPS3	TAG24 x TG19	ND	ND	ND
58	B95	M13 x Shulamith	ND	ND	ND
59	RS138	Selection from Brazilian culture	ND	ND	ND
60	M197	C501 x U4-7-2	ND	ND	ND
61	HNG69	CSMG84-1 x PG1	ND	ND	ND
62	Kadiri3	Selection from Robut33-1	ND	ND	ND
63	DRG17	Robut33-1 x TAP5	ND	ND	0.03
64	Malika	(ICGV88386 x ASHFORD) x ICGV95172	ND	ND	ND
65	BG1	X-Ray mutant of 41C	ND	ND	0.25
66	Kadiri8 Bold	{ICGV86522 x ICG (FDRS)10} x ICGV91172	ND	ND	ND
67	Konkan Gaurao	Selection from ICGS1	ND	ND	ND
68	Girnar2	Selection from M13 x R33-1	ND	ND	ND
69	M522	PG1 x F334AB14	ND	0.07	0.21
70	BAU19*	Advance breeding line	ND	ND	ND
71	ICGV87846	CS9 x ICGS5	ND	ND	ND
72	LGN2	Robut33-1 x TMV2	ND	ND	0.05
73	MH2	Selection from Gujarat dwarf mutant	ND	ND	ND
74	MH4	Selection from MH2	ND	ND	ND
75	Gangapuri	Selection from local strain	ND	ND	ND
76	Kopargaon3	Selection from local	ND	ND	ND
77	TMV11	Selection from East African variety	ND	ND	ND
78	VRI5	GG26 x ICGS44	ND	ND	ND
79	Tirupati3	Selection from TMV10	ND	ND	0.13
80	TPG41	TG28A x TG22	ND	ND	ND
81	TAG24	TGS2 x TGE1	ND	ND	ND
82	JL24	Selection from EC94943	ND	ND	ND
83	GPBD4	KRG1 x ICGV86855	ND	ND	ND
84	DH4-3*	Advance breeding line	0.21	ND	ND
85	Chintamani1*	Advance breeding line	ND	ND	ND
86	Konkan Tapora*	Advance breeding line	ND	ND	ND
87	GG5	27-5-1 x JL24	ND	ND	0.11
88	R2001-3	ICGS11 x ICG4728	ND	ND	ND
89	Kadiri9	Kadiri4 x Vemana / K134	ND	ND	ND
90	S206	Selection from Mandvi local	ND	ND	ND
91	VG9816	ALR2 x VG9513	ND	ND	ND
92	ALR2	Selection from ICGV86011	ND	ND	ND
93	R2001-2	ICGS11 x ICG4728	ND	ND	ND
94	TG17	Dark green mutant x TG1	0.36	ND	ND
95	GJG9	GG2 x PBS21065	ND	ND	ND
96	Girnar3	Girnar1 x ICGS11	ND	ND	ND
97	TLG45	TG19 x TAG24	ND	ND	ND
98	Kadiri Harithandra	91/57-2 x PI476177	ND	ND	ND
99	TG26	BARCG1 (an induced mutant of JL24) x TG23	ND	ND	ND
100	Jyothi	Selection from exotic7	ND	ND	ND
101	TKG19 A	TG17 x TG1	ND	ND	ND
102	TMV12	Selection from Ugandam culture	ND	ND	ND
103	VRI4	VG5 x NCAC17090	ND	ND	ND
104	GG4	CGC3 x Chico	ND	ND	ND
105	GG7	S206 x FESR-8	ND	ND	ND
106	J11	Ah4218 x AL4353	ND	ND	ND
107	ICG (FDRS 10)	Ah65 x NCAc17090	0.45	ND	1.42
108	DRG12	Robut33-1-mp-1 x TAP5	ND	ND	0.23
109	SG99	ICGV86829 x ICGV87160 {ICG(FDRS)10}	ND	ND	ND
110	DH40*	Advance breeding line	ND	ND	ND
111	TMV2	Mass selection from Gundhitham bunch	ND	ND	0.33
112	OG52-1	Pollachi1 x RS60	ND	ND	ND
113	Tirupati1	Selection from EC106983/3-1	0.49	ND	ND
114	KRG1	Selection from Argentine	0.28	ND	ND
115	AK12-24	Selection from local collection	ND	ND	0.04
116	LGN1	JL24 x NCAc17090	ND	ND	ND
117	Girnar1	X14-4-b-19-B x NCAc 17089	0.4	ND	0.29
118	GJG31	GG5 x ICGV90116	ND	ND	ND
119	GG6	CGC3 x FESR 5-P6-b1-b1-1-1-1-B-B	ND	ND	ND
120	SB XI	Ah4213 x Ah4394	ND	ND	0.2
121	Pratap Mungphali2	ICGV86055 x ICG (FDRS 10)	ND	ND	ND
122	Kadiri5	JL24 x VG55-7	ND	ND	ND
123	GG8	(27-5-1 x JL24) x 30-3-2-B-B	ND	ND	ND
124	TMV9	Ah3490 x Ah477	ND	ND	ND
125	Kisan	Spanish improved x B31	0.39	ND	0.44
126	VRI3	J11 x Robut33-1	ND	ND	0.21
127	R8808	ICGS11 x Chico	ND	0.05	0.24
128	Tirupati4	JL24 x Ah316/S	ND	ND	ND
129	Sp. Improved	Selection from Spanish peanut	ND	ND	0.18
130	Tirupati2	GAUG1 x NCAcFLA14	ND	ND	0.18
131	TMV (GN)13	Selection from pollachi red local	ND	ND	ND
132	ALR3	{(R33 1x ICG (FDRs) 68} x (NCAc 17050 x ALR-1)	ND	ND	ND
133	DH86	Dh40 x Dh8	ND	ND	ND
134	ICGS44	Selection from Robut33-1	0.38	ND	0.9
135	DH2000-1*	Advance breeding line	ND	ND	ND
136	Kadiri4	Dh3-30 x NCAc2230	ND	ND	ND
137	CO1	Ah6279 x TMV3	0.45	ND	ND
138	Co2	EMS mutant from pollachi1	0.37	ND	ND
139	DH101	R9241 x Dh 51-2	ND	ND	ND
140	AK159	JL24 x CGC4018	ND	ND	ND
141	JGN23	JL24 x ICG7886	ND	ND	ND
142	BSR1	ICGV44 x (Robut33-1 x NCAc2821)	ND	ND	ND
143	JL220	JL80 x VG77	ND	ND	ND
144	JCG88	J11 x TG(E)-1	ND	ND	ND
145	ICGS37	Selection from natural hybrid population of Robut33-1	ND	ND	0.19
146	JGN3	Jyothi x JL24	ND	ND	ND
147	GG3	GAUG1 x JL24	ND	ND	0.11
148	TMV7	Selection from Tennessee white	ND	ND	ND
149	SG84	Selection from ICGS1	0.51	ND	1.23
150	ICGV00350	ICGV87290 x ICGV87846	ND	ND	ND
151	ICGS11	Selection from Robut33-1	0.56	ND	1.05
152	CO(GN)4	TMV10 x ICGS82	ND	ND	ND
153	Vemana / K134	Kadiri3 x JL24	ND	ND	ND
154	RG141	Robut33-1 x NCAc2821	0.41	ND	0.46
155	Jawan	J11 x Asiriya Mwitande	0.35	ND	0.1
156	GAUG1	AK10 x AK12-23	ND	ND	ND
157	VRI2	JL24 x CO2	0.35	ND	0.28
158	Dh8	Selection from RS144	0.33	ND	1.77
159	GG2	J11 x EC16658	0.36	ND	ND
160	JL286	JL86 x NCAc243	ND	ND	ND
161	JL501	Selection from TAG24	ND	ND	ND
162	TG3	Mutant of Spanish improved	0.36	ND	ND
163	ICGV91114	ICGV86055 x ICGV86533	ND	ND	ND
164	CO3	VRI3 x JL24	ND	0.04	ND
165	ICGS1	Selection from Robut33-1	0.35	ND	0.38
166	TG51	TG26 x Chico	ND	ND	ND
167	Dh3-30	Spanish improved x US 4	ND	ND	ND
168	TG37A	TG25 x TG26	ND	ND	ND
169	ICGV86590	X14-4-b-19-B x PI259746	ND	ND	0.1
170	TG22	Robut33-1 x TG17	ND	ND	0.1
171	Pratap Mungphali1	ICGV86033 x ICG2214	ND	ND	ND
172	Kadiri6	JL24 x Ah316/S	ND	ND	ND
173	ICGV86031	F334 A-B-14 x NCAc2214	ND	ND	ND
174	MH1	Selection from Faizapur1-5	ND	ND	ND
+	Indicates ahFAD2A mutant allele.
-	Indicates ahFAD2A non-mutant allele.
ND	Not Detected
	!Rathnakumar et al. (2013) and Mungala et al. (2008)
	*Advance breeding lines
Rathnakumar, A.L., Singh, R., Parmer, D.L., Misra, J.B. (2013) Groundnut: A crop profile and compendium of varieties notified in India, Directorate of Groundnut research, PB No. 5 Junagadh-362001 Gujarat India 118p.
Mungala, A.J., Radhakrishnan, T., Dobaria, J.R. (2008) In vitro Screening of 123 Indian peanut cultivars for sodium chloride induced salinity tolerance. World J Agril Sci, 4(5), 574-582.
