# Supplementary material for: Insights into the Indian Peanut Genotypes for ahFAD2 Gene Polymorphism Regulating Its Oleic and Linoleic Acid Fluxes
Source: Front Plant Sci. 2016 Aug 25;7:1271. doi: 10.3389/fpls.2016.01271 (PMC4997015; doi:10.3389/fpls.2016.01271)
Supplement: Table S5 — Full length FAD2A gene sequence among selected peanut genotypes. [file Table5.XLSX]

## Sheet: S4
Table S5 | Full length FAD2A gene sequence among selected peanut genotypes
Varieties/ referances	different sites of SNPs
		‒20	‒19																	152					172		177		187			215									283							334
>gi|307697073|FAD2A-mutant allele	GA	C	A	GGAGCTTTAACAACACAACAAT	GGGAGCTGGAGGGCGTGTCACTAAGATTGAAGCTC	A	A	A	AGAAGCCTCTTT	CAAGGGTTCCACATTCAAACCCTCCATTCAGTGTTGGC	C	AACTCAAGA	A	A	GCAATTCCACCAC	A	TTGCT	T	TGAACGTTCTCTTTTCATATCATTCTC	C	TA	TGTTGTCTATGA	T	CTCTTA	G	TGGC	C	TACTTACT	C	TTCTACATTGCCACCA	CTTATTTCCAC	A	AGC	T	TCC	A	TACCCATTTTCCTTCCTTGC	T	TGGCCAATC	TATTGGGCCATCCAAGGCTGCATTCTCAC	T	GGTGTTT	G	GGTGATTGCTCA	TGAGTGTGGCCACCATGCCTTCAGCA	A	GTA	C	CAACTTGT
gi|255988464|FAD2A partial	GA	C	A	GGAGCTTTAACAACACAACAAT	GGGAGCTGGAGGGCGTGTCACTAAGATTGAAGCTC	A	A	A	AGAAGCCTCTTT	CAAGGGTTCCACATTCAAACCCTCCATTCAGTGTTGGC	C	AACTCAAGA	A	A	GCAATTCCACCAC	A	TTGCT	T	TGAACGTTCTCTTTTCATATCATTCTC	C	TA	TGTTGTCTATGA	T	CTCTTA	G	TGGC	A	TACTTACT	A	TTCTACATTGCCACCA	CTTATTTCCAC	A	AGC	T	TCC	A	TACCCATTTTCCTTCCTTGC	T	TGGCCAATC	TATTGGGCCATCCAAGGCTGCATTCTCAC	T	GGTGTTT	G	GGTGATTGCTCA	TGAGTGTGGCCACCATGCCTTCAGCA	A	GTA	C	CAACTTGT
gi|307697075|FAD2B-	GA	C	A	GGAGCTTTAACAACACAACAAT	GGGAGCTGGAGGGCGTGTCACTAAGATTGAAGCTC	A	A	A	AGAAGCCTCTTT	CAAGGGTTCCACATTCAAACCCTCCATTCAGTGTTGGC	C	AACTCAAGA	A	A	GCAATTCCACCAC	A	TTGCT	T	TGAACGTTCTCTTTTCATATCATTCTC	A	TA	TGTTGTCTATGA	T	CTCTTA	A	TGGC	C	TACTTACT	C	TTCTACATTGCCACCA	CTTATTTCCAC	A	AGC	T	TCC	A	TACCCATTTTCCTTCCTTGC	T	TGGCCAATC	TATTGGGCCATCCAAGGCTGCATTCTCAC	C	GGTGTTT	G	GGTGATTGCTCA	TGAGTGTGGCCACCATGCCTTCAGCA	A	GTA	C	CAACTTGT
gi|307697077|FAD2B-mutant allele	GA	C	A	GGAGCTTTAACAACACAACAAT	GGGAGCTGGAGGGCGTGTCACTAAGATTGAAGCTC	A	A	A	AGAAGCCTCTTT	CAAGGGTTCCACATTCAAACCCTCCATTCAGTGTTGGC	C	AACTCAAGA	A	A	GCAATTCCACCAC	A	TTGCT	T	TGAACGTTCTCTTTTCATATCATTCTC	A	TA	TGTTGTCTATGA	T	CTCTTA	A	TGGC	C	TACTTACT	C	TTCTACATTGCCACCA	CTTATTTCCAC	A	AGC	T	TCC	A	TACCCATTTTCCTTCCTTGC	T	TGGCCAATC	TATTGGGCCATCCAAGGCTGCATTCTCAC	C	GGTGTTT	G	GGTGATTGCTCA	TGAGTGTGGCCACCATGCCTTCAGCA	A	GTA	C	CAACTTGT
TG51	GA	T	T	GGAGCTTTAACAACACAACAAT	GGGAGCTGGAGGGCGTGTCACTAAGATTGAAGCTC	A	A	A	AGAAGCCTCTTT	CAAGGGTTCCACATTCAAACCCTCCATTCAGTGTTGGC	C	AACTCAAGA	A	A	GCAATTCCACCAC	A	TTGCT	T	TGAACGTTCTCTTTTCATATCATTCTC	C	TA	TGTTGTCTATGA	T	CTCTTA	A	TGGC	C	TACTTACT	C	TTCTACATTGCCACCA	CTTATTTCCAC	C	AGC	T	TCC	A	TACCCATTTTCCTTCCTTGC	T	TGGCCAATC	TATTGGGCCATCCAAGGCTGCATTCTCAC	T	GGTGTTT	G	GGTGATTGCTCA	TGAGTGTGGCCACCATGCCTTCAGCA	A	GTA	T	CAACTTGT
TG37A	GA	T	T	GGAGCTTTAACAACACAACAAT	GGGAGCTGGAGGGCGTGTCACTAAGATTGAAGCTC	A	A	A	AGAAGCCTCTTT	CAAGGGTTCCACATTCAAACCCTCCATTCAGTGTTGGC	C	AACTCAAGA	A	A	GCAATTCCACCAC	A	TTGCT	T	TGAACGTTCTCTTTTCATATCATTCTC	A	TA	TGTTGTCTATGA	T	CTCTTA	A	TGGC	C	TACTTACT	C	TTCTACATTGCCACCA	CTTATTTCCAC	A	AGC	T	TCC	A	TACCCATTTTCCTTCCTTGC	T	TGGCCAATC	TATTGGGCCATCCAAGGCTGCATTCTCAC	C	GGTGTTT	G	GGTGATTGCTCA	TGAGTGTGGCCACCATGCCTTCAGCA	A	GTA	T	CAACTTGT
LGN2	GA	T	T	GGAGCTTTAACAACACAACAAT	GGGAGCTGGAGGGCGTGTCACTAAGATTGAAGCTC	A	A	A	AGAAGCCTCTTT	CAAGGGTTCCACATTCAAACCCTCCATTCAGTGTTGGC	C	AACTCAAGA	A	A	GCAATTCCACCAC	A	TTGCT	T	TGAACGTTCTCTTTTCATATCATTCTC	A	TA	TGTTGTCTATGA	T	CTCTTA	A	TGGC	C	TACTTACT	C	TTCTACATTGCCACCA	CTTATTTCCAC	C	AGC	T	TCC	A	TACCCATTTTCCTTCCTTGC	T	TGGCCAATC	TATTGGGCCATCCAAGGCTGCATTCTCAC	T	GGTGTTT	G	GGTGATTGCTCA	TGAGTGTGGCCACCATGCCTTCAGCA	A	GTA	T	CAACTTGT
TLG 45	GA	T	T	GGAGCTTTAACAACACAACAAT	GGGAGCTGGAGGGCGTGTCACTAAGATTGAAGCTC	A	A	A	AGAAGCCTCTTT	CAAGGGTTCCACATTCAAACCCTCCATTCAGTGTTGGC	C	AACTCAAGA	A	A	GCAATTCCACCAC	A	TTGCT	T	TGAACGTTCTCTTTTCATATCATTCTC	C	TA	TGTTGTCTATGA	T	CTCTTA	A	TGGC	C	TACTTACT	C	TTCTACATTGCCACCA	CTTATTTCCAC	C	AGC	T	TCC	A	TACCCATTTTCCTTCCTTGC	T	TGGCCAATC	TATTGGGCCATCCAAGGCTGCATTCTCAC	T	GGTGTTT	G	GGTGATTGCTCA	TGAGTGTGGCCACCATGCCTTCAGCA	A	GTA	C	CAACTTGT
UF70-103	GA	T	T	GGAGCTTTAACAACACAACAAT	GGGAGCTGGAGGGCGTGTCACTAAGATTGAAGCTC	A	A	A	AGAAGCCTCTTT	CAAGGGTTCCACATTCAAACCCTCCATTCAGTGTTGGC	C	AACTCAAGA	A	A	GCAATTCCACCAC	A	TTGCT	T	TGAACGTTCTCTTTTCATATCATTCTC	C	TA	TGTTGTCTATGA	T	CTCTTA	G	TGGC	C	TACTTACT	C	TTCTACATTGCCACCA	CTTATTTCCAC	A	AGC	T	TCC	A	TACCCATTTTCCTTCCTTGC	T	TGGCCAATC	TATTGGGCCATCCAAGGCTGCATTCTCAC	C	GGTGTTT	G	GGTGATTGCTCA	TGAGTGTGGCCACCATGCCTTCAGCA	A	GTA	C	CAACTTGT
VRI5	GA	T	T	GGAGCTTTAACAACACAACAAT	GGGAGCTGGAGGGCGTGTCACTAAGATTGAAGCTC	A	A	A	AGAAGCCTCTTT	CAAGGGTTCCACATTCAAACCCTCCATTCAGTGTTGGC	C	AACTCAAGA	A	A	GCAATTCCACCAC	A	TTGCT	T	TGAACGTTCTCTTTTCATATCATTCTC	C	TA	TGTTGTCTATGA	T	CTCTTA	G	TGGC	C	TACTTACT	C	TTCTACATTGCCACCA	CTTATTTCCAC	A	AGC	T	TCC	A	TACCCATTTTCCTTCCTTGC	T	TGGCCAATC	TATTGGGCCATCCAAGGCTGCATTCTCAC	T	GGTGTTT	G	GGTGATTGCTCA	TGAGTGTGGCCACCATGCCTTCAGCA	A	GTA	C	CAACTTGT
MH1	GA	T	T	GGAGCTTTAACAACACAACAAT	GGGAGCTGGAGGGCGTGTCACTAAGATTGAAGCTC	A	A	A	AGAAGCCTCTTT	CAAGGGTTCCACATTCAAACCCTCCATTCAGTGTTGGC	C	AACTCAAGA	A	A	GCAATTCCACCAC	A	TTGCT	T	TGAACGTTCTCTTTTCATATCATTCTC	A	TA	TGTTGTCTATGA	T	CTCTTA	A	TGGC	C	TACTTACT	C	TTCTACATTGCCACCA	CTTATTTCCAC	A	AGC	T	TCC	A	TACCCATTTTCCTTCCTTGC	T	TGGCCAATC	TATTGGGCCATCCAAGGCTGCATTCTCAC	C	GGTGTTT	G	GGTGATTGCTCA	TGAGTGTGGCCACCATGCCTTCAGCA	A	GTA	C	CAACTTGT
TKG19 A	GA	T	T	GGAGCTTTAACAACACAACAAT	GGGAGCTGGAGGGCGTGTCACTAAGATTGAAGCTC	A	A	A	AGAAGCCTCTTT	CAAGGGTTCCACATTCAAACCCTCCATTCAGTGTTGGC	C	AACTCAAGA	A	A	GCAATTCCACCAC	A	TTGCT	T	TGAACGTTCTCTTTTCATATCATTCTC	A	TA	TGTTGTCTATGA	T	CTCTTA	G	TGGC	C	TACTTACT	C	TTCTACATTGCCACCA	CTTATTTCCAC	c	AGC	T	TCC	A	TACCCATTTTCCTTCCTTGC	T	TGGCCAATC	TATTGGGCCATCCAAGGCTGCATTCTCAC	T	GGTGTTT	G	GGTGATTGCTCA	TGAGTGTGGCCACCATGCCTTCAGCA	A	GTA	T	CAACTTGT
ICGV87846	GA	T	T	GGAGCTTTAACAACACAACAAT	GGGAGCTGGAGGGCGTGTCACTAAGATTGAAGCTC	A	A	A	AGAAGCCTCTTT	CAAGGGTTCCACATTCAAACCCTCCATTCAGTGTTGGC	C	AACTCAAGA	A	A	GCAATTCCACCAC	A	TTGCT	T	TGAACGTTCTCTTTTCATATCATTCTC	A	TA	TGTTGTCTATGA	T	CTCTTA	G	TGGC	C	TACTTACT	C	TTCTACATTGCCACCA	CTTATTTCCAC	c	AGC	T	TCC	A	TACCCATTTTCCTTCCTTGC	T	TGGCCAATC	TATTGGGCCATCCAAGGCTGCATTCTCAC	T	GGTGTTT	G	GGTGATTGCTCA	TGAGTGTGGCCACCATGCCTTCAGCA	A	GTA	T	CAACTTGT
RG510	GA	T	T	GGAGCTTTAACAACACAACAAT	GGGAGCTGGAGGGCGTGTCACTAAGATTGAAGCTC	A	A	A	AGAAGCCTCTTT	CAAGGGTTCCACATTCAAACCCTCCATTCAGTGTTGGC	C	AACTCAAGA	A	A	GCAATTCCACCAC	A	TTGCT	T	TGAACGTTCTCTTTTCATATCATTCTC	A	TA	TGTTGTCTATGA	T	CTCTTA	G	TGGC	C	TACTTACT	C	TTCTACATTGCCACCA	CTTATTTCCAC	A	AGC	T	TCC	A	TACCCATTTTCCTTCCTTGC	T	TGGCCAATC	TATTGGGCCATCCAAGGCTGCATTCTCAC	C	GGTGTTT	G	GGTGATTGCTCA	TGAGTGTGGCCACCATGCCTTCAGCA	A	GTA	C	CAACTTGT
GG20	GA	T	T	GGAGCTTTAACAACACAACAAT	GGGAGCTGGAGGGCGTGTCACTAAGATTGAAGCTC	A	A	A	AGAAGCCTCTTT	CAAGGGTTCCACATTCAAACCCTCCATTCAGTGTTGGC	C	AACTCAAGA	A	A	GCAATTCCACCAC	A	TTGCT	T	TGAACGTTCTCTTTTCATATCATTCTC	A	TA	TGTTGTCTATGA	T	CTCTTA	G	TGGC	C	TACTTACT	C	TTCTACATTGCCACCA	CTTATTTCCAC	A	AGC	T	TCC	A	TACCCATTTTCCTTCCTTGC	T	TGGCCAATC	TATTGGGCCATCCAAGGCTGCATTCTCAC	C	GGTGTTT	G	GGTGATTGCTCA	TGAGTGTGGCCACCATGCCTTCAGCA	A	GTA	C	CAACTTGT
Kadiri71-1	GA	T	T	GGAGCTTTAACAACACAACAAT	GGGAGCTGGAGGGCGTGTCACTAAGATTGAAGCTC	A	A	A	AGAAGCCTCTTT	CAAGGGTTCCACATTCAAACCCTCCATTCAGTGTTGGC	C	AACTCAAGA	A	A	GCAATTCCACCAC	A	TTGCT	T	TGAACGTTCTCTTTTCATATCATTCTC	A	TA	TGTTGTCTATGA	T	CTCTTA	G	TGGC	C	TACTTACT	C	TTCTACATTGCCACCA	CTTATTTCCAC	A	AGC	T	TCC	A	TACCCATTTTCCTTCCTTGC	T	TGGCCAATC	TATTGGGCCATCCAAGGCTGCATTCTCAC	C	GGTGTTT	G	GGTGATTGCTCA	TGAGTGTGGCCACCATGCCTTCAGCA	A	GTA	C	CAACTTGT
Pratap Mungphali1	GA	T	T	GGAGCTTTAACAACACAACAAT	GGGAGCTGGAGGGCGTGTCACTAAGATTGAAGCTC	A	A	A	AGAAGCCTCTTT	CAAGGGTTCCACATTCAAACCCTCCATTCAGTGTTGGC	C	AACTCAAGA	A	A	GCAATTCCACCAC	A	TTGCT	T	TGAACGTTCTCTTTTCATATCATTCTC	A	TA	TGTTGTCTATGA	T	CTCTTA	G	TGGC	C	TACTTACT	C	TTCTACATTGCCACCA	CTTATTTCCAC	A	AGC	T	TCC	A	TACCCATTTTCCTTCCTTGC	T	TGGCCAATC	TATTGGGCCATCCAAGGCTGCATTCTCAC	C	GGTGTTT	G	GGTGATTGCTCA	TGAGTGTGGCCACCATGCCTTCAGCA	A	GTA	C	CAACTTGT
SunOleic95R	GA	T	T	GGAGCTTTAACAACACAACAAT	GGGAGCTGGAGGGCGTGTCACTAAGATTGAAGCTC	A	A	A	AGAAGCCTCTTT	CAAGGGTTCCACATTCAAACCCTCCATTCAGTGTTGGC	C	AACTCAAGA	A	A	GCAATTCCACCAC	A	TTGCT	T	TGAACGTTCTCTTTTCATATCATTCTC	A	TA	TGTTGTCTATGA	T	CTCTTA	A	TGGC	C	TACTTACT	C	TTCTACATTGCCACCA	CTTATTTCCAC	A	AGC	T	TCC	A	TACCCATTTTCCTTCCTTGC	T	TGGCCAATC	TATTGGGCCATCCAAGGCTGCATTCTCAC	C	GGTGTTT	G	GGTGATTGCTCA	TGAGTGTGGCCACCATGCCTTCAGCA	A	GTA	C	CAACTTGT
GJG22	GA	T	T	GGAGCTTTAACAACACAACAAT	GGGAGCTGGAGGGCGTGTCACTAAGATTGAAGCTC	A	A	A	AGAAGCCTCTTT	CAAGGGTTCCACATTCAAACCCTCCATTCAGTGTTGGC	C	AACTCAAGA	A	A	GCAATTCCACCAC	A	TTGCT	T	TGAACGTTCTCTTTTCATATCATTCTC	C	TA	TGTTGTCTATGA	T	CTCTTA	G	TGGC	C	TACTTACT	C	TTCTACATTGCCACCA	CTTATTTCCAC	C	AGC	T	TCC	A	TACCCATTTTCCTTCCTTGC	T	TGGCCAATC	TATTGGGCCATCCAAGGCTGCATTCTCAC	T	GGTGTTT	G	GGTGATTGCTCA	TGAGTGTGGCCACCATGCCTTCAGCA	A	GTA	T	CAACTTGT
GG21	GA	T	T	GGAGCTTTAACAACACAACAAT	GGGAGCTGGAGGGCGTGTCACTAAGATTGAAGCTC	A	A	A	AGAAGCCTCTTT	CAAGGGTTCCACATTCAAACCCTCCATTCAGTGTTGGC	C	AACTCAAGA	A	A	GCAATTCCACCAC	A	TTGCT	T	TGAACGTTCTCTTTTCATATCATTCTC	C	TA	TGTTGTCTATGA	T	CTCTTA	G	TGGC	C	TACTTACT	C	TTCTACATTGCCACCA	CTTATTTCCAC	C	AGC	T	TCC	A	TACCCATTTTCCTTCCTTGC	T	TGGCCAATC	TATTGGGCCATCCAAGGCTGCATTCTCAC	T	GGTGTTT	G	GGTGATTGCTCA	TGAGTGTGGCCACCATGCCTTCAGCA	A	GTA	T	CAACTTGT
GG16	GA	T	T	GGAGCTTTAACAACACAACAAT	GGGAGCTGGAGGGCGTGTCACTAAGATTGAAGCTC	A	A	A	AGAAGCCTCTTT	CAAGGGTTCCACATTCAAACCCTCCATTCAGTGTTGGC	C	AACTCAAGA	A	A	GCAATTCCACCAC	A	TTGCT	T	TGAACGTTCTCTTTTCATATCATTCTC	A	TA	TGTTGTCTATGA	T	CTCTTA	G	TGGC	C	TACTTACT	C	TTCTACATTGCCACCA	CTTATTTCCAC	C	AGC	T	TCC	A	TACCCATTTTCCTTCCTTGC	T	TGGCCAATC	TATTGGGCCATCCAAGGCTGCATTCTCAC	T	GGTGTTT	G	GGTGATTGCTCA	TGAGTGTGGCCACCATGCCTTCAGCA	A	GTA	T	CAACTTGT
Kadiri6	GA	T	T	GGAGCTTTAACAACACAACAAT	GGGAGCTGGAGGGCGTGTCACTAAGATTGAAGCTC	A	A	A	AGAAGCCTCTTT	CAAGGGTTCCACATTCAAACCCTCCATTCAGTGTTGGC	C	AACTCAAGA	A	A	GCAATTCCACCAC	A	TTGCT	T	TGAACGTTCTCTTTTCATATCATTCTC	C	TA	TGTTGTCTATGA	T	CTCTTA	G	TGGC	C	TACTTACT	C	TTCTACATTGCCACCA	CTTATTTCCAC	C	AGC	T	TCC	A	TACCCATTTTCCTTCCTTGC	T	TGGCCAATC	TATTGGGCCATCCAAGGCTGCATTCTCAC	T	GGTGTTT	G	GGTGATTGCTCA	TGAGTGTGGCCACCATGCCTTCAGCA	A	GTA	T	CAACTTGT
Kadiri8 Bold	GA	T	T	GGAGCTTTAACAACACAACAAT	GGGAGCTGGAGGGCGTGTCACTAAGATTGAAGCTC	A	A	A	AGAAGCCTCTTT	CAAGGGTTCCACATTCAAACCCTCCATTCAGTGTTGGC	C	AACTCAAGA	A	A	GCAATTCCACCAC	A	TTGCT	T	TGAACGTTCTCTTTTCATATCATTCTC	C	TA	TGTTGTCTATGA	T	CTCTTA	G	TGGC	C	TACTTACT	C	TTCTACATTGCCACCA	CTTATTTCCAC	C	AGC	T	TCC	A	TACCCATTTTCCTTCCTTGC	T	TGGCCAATC	TATTGGGCCATCCAAGGCTGCATTCTCAC	T	GGTGTTT	G	GGTGATTGCTCA	TGAGTGTGGCCACCATGCCTTCAGCA	A	GTA	T	CAACTTGT
TAG24	GA	T	T	GGAGCTTTAACAACACAACAAT	GGGAGCTGGAGGGCGTGTCACTAAGATTGAAGCTC	A	A	A	AGAAGCCTCTTT	CAAGGGTTCCACATTCAAACCCTCCATTCAGTGTTGGC	C	AACTCAAGA	A	A	GCAATTCCACCAC	A	TTGCT	T	TGAACGTTCTCTTTTCATATCATTCTC	C	TA	TGTTGTCTATGA	T	CTCTTA	G	TGGC	C	TACTTACT	C	TTCTACATTGCCACCA	CTTATTTCCAC	C	AGC	T	TCC	A	TACCCATTTTCCTTCCTTGC	T	TGGCCAATC	TATTGGGCCATCCAAGGCTGCATTCTCAC	T	GGTGTTT	G	GGTGATTGCTCA	TGAGTGTGGCCACCATGCCTTCAGCA	A	GTA	T	CAACTTGT
MH2	GA	T	T	GGAGCTTTAACAACACAACAAT	GGGAGCTGGAGGGCGTGTCACTAAGATTGAAGCTC	A	A	A	AGAAGCCTCTTT	CAAGGGTTCCACATTCAAACCCTCCATTCAGTGTTGGC	C	AACTCAAGA	A	A	GCAATTCCACCAC	A	TTGCT	T	TGAACGTTCTCTTTTCATATCATTCTC	C	TA	TGTTGTCTATGA	T	CTCTTA	G	TGGC	C	TACTTACT	C	TTCTACATTGCCACCA	CTTATTTCCAC	C	AGC	T	TCC	A	TACCCATTTTCCTTCCTTGC	T	TGGCCAATC	TATTGGGCCATCCAAGGCTGCATTCTCAC	T	GGTGTTT	G	GGTGATTGCTCA	TGAGTGTGGCCACCATGCCTTCAGCA	A	GTA	T	CAACTTGT
Dh3-30	GA	T	T	GGAGCTTTAACAACACAACAAT	GGGAGCTGGAGGGCGTGTCACTAAGATTGAAGCTC	A	A	A	AGAAGCCTCTTT	CAAGGGTTCCACATTCAAACCCTCCATTCAGTGTTGGC	C	AACTCAAGA	A	A	GCAATTCCACCAC	A	TTGCT	T	TGAACGTTCTCTTTTCATATCATTCTC	C	TA	TGTTGTCTATGA	T	CTCTTA	G	TGGC	C	TACTTACT	C	TTCTACATTGCCACCA	CTTATTTCCAC	C	AGC	T	TCC	A	TACCCATTTTCCTTCCTTGC	T	TGGCCAATC	TATTGGGCCATCCAAGGCTGCATTCTCAC	T	GGTGTTT	G	GGTGATTGCTCA	TGAGTGTGGCCACCATGCCTTCAGCA	A	GTA	T	CAACTTGT
ICGV86590	GA	T	T	GGAGCTTTAACAACACAACAAT	GGGAGCTGGAGGGCGTGTCACTAAGATTGAAGCTC	A	A	A	AGAAGCCTCTTT	CAAGGGTTCCACATTCAAACCCTCCATTCAGTGTTGGC	C	AACTCAAGA	A	A	GCAATTCCACCAC	A	TTGCT	T	TGAACGTTCTCTTTTCATATCATTCTC	C	TA	TGTTGTCTATGA	T	CTCTTA	G	TGGC	C	TACTTACT	C	TTCTACATTGCCACCA	CTTATTTCCAC	C	AGC	T	TCC	A	TACCCATTTTCCTTCCTTGC	T	TGGCCAATC	TATTGGGCCATCCAAGGCTGCATTCTCAC	T	GGTGTTT	G	GGTGATTGCTCA	TGAGTGTGGCCACCATGCCTTCAGCA	A	GTA	T	CAACTTGT
TG22	GA	T	T	GGAGCTTTAACAACACAACAAT	GGGAGCTGGAGGGCGTGTCACTAAGATTGAAGCTC	A	A	A	AGAAGCCTCTTT	CAAGGGTTCCACATTCAAACCCTCCATTCAGTGTTGGC	C	AACTCAAGA	A	A	GCAATTCCACCAC	A	TTGCT	T	TGAACGTTCTCTTTTCATATCATTCTC	A	TA	TGTTGTCTATGA	T	CTCTTA	G	TGGC	C	TACTTACT	C	TTCTACATTGCCACCA	CTTATTTCCAC	C	AGC	T	TCC	A	TACCCATTTTCCTTCCTTGC	T	TGGCCAATC	TATTGGGCCATCCAAGGCTGCATTCTCAC	T	GGTGTTT	G	GGTGATTGCTCA	TGAGTGTGGCCACCATGCCTTCAGCA	A	GTA	T	CAACTTGT
ICGV86031	GA	T	T	GGAGCTTTAACAACACAACAAT	GGGAGCTGGAGGGCGTGTCACTAAGATTGAAGCTC	A	A	A	AGAAGCCTCTTT	CAAGGGTTCCACATTCAAACCCTCCATTCAGTGTTGGC	C	AACTCAAGA	A	A	GCAATTCCACCAC	A	TTGCT	T	TGAACGTTCTCTTTTCATATCATTCTC	A	TA	TGTTGTCTATGA	T	CTCTTA	G	TGGC	C	TACTTACT	C	TTCTACATTGCCACCA	CTTATTTCCAC	C	AGC	T	TCC	A	TACCCATTTTCCTTCCTTGC	T	TGGCCAATC	TATTGGGCCATCCAAGGCTGCATTCTCAC	T	GGTGTTT	G	GGTGATTGCTCA	TGAGTGTGGCCACCATGCCTTCAGCA	A	GTA	T	CAACTTGT
MH4	GA	T	T	GGAGCTTTAACAACACAACAAT	GGGAGCTGGAGGGCGTGTCACTAAGATTGAAGCTC	A	A	A	AGAAGCCTCTTT	CAAGGGTTCCACATTCAAACCCTCCATTCAGTGTTGGC	C	AACTCAAGA	A	A	GCAATTCCACCAC	A	TTGCT	T	TGAACGTTCTCTTTTCATATCATTCTC	C	TA	TGTTGTCTATGA	T	CTCTTA	G	TGGC	C	TACTTACT	C	TTCTACATTGCCACCA	CTTATTTCCAC	C	AGC	T	TCC	A	TACCCATTTTCCTTCCTTGC	T	TGGCCAATC	TATTGGGCCATCCAAGGCTGCATTCTCAC	T	GGTGTTT	G	GGTGATTGCTCA	TGAGTGTGGCCACCATGCCTTCAGCA	A	GTA	T	CAACTTGT
TMV10	GA	T	T	GGAGCTTTAACAACACAACAAT	GGGAGCTGGAGGGCGTGTCACTAAGATTGAAGCTC	A	A	A	AGAAGCCTCTTT	CAAGGGTTCCACATTCAAACCCTCCATTCAGTGTTGGC	C	AACTCAAGA	A	A	GCAATTCCACCAC	A	TTGCT	T	TGAACGTTCTCTTTTCATATCATTCTC	A	TA	TGTTGTCTATGA	T	CTCTTA	A	TGGC	C	TACTTACT	C	TTCTACATTGCCACCA	CTTATTTCCAC	A	AGC	T	TCC	A	TACCCATTTTCCTTCCTTGC	T	TGGCCAATC	TATTGGGCCATCCAAGGCTGCATTCTCAC	C	GGTGTTT	G	GGTGATTGCTCA	TGAGTGTGGCCACCATGCCTTCAGCA	A	GTA	C	CAACTTGT
RG425	GA	T	T	GGAGCTTTAACAACACAACAAT	GGGAGCTGGAGGGCGTGTCACTAAGATTGAAGCTC	A	A	A	AGAAGCCTCTTT	CAAGGGTTCCACATTCAAACCCTCCATTCAGTGTTGGC	C	AACTCAAGA	A	A	GCAATTCCACCAC	A	TTGCT	T	TGAACGTTCTCTTTTCATATCATTCTC	C	TA	TGTTGTCTATGA	T	CTCTTA	G	TGGC	C	TACTTACT	C	TTCTACATTGCCACCA	CTTATTTCCAC	C	AGC	T	TCC	A	TACCCATTTTCCTTCCTTGC	T	TGGCCAATC	TATTGGGCCATCCAAGGCTGCATTCTCAC	T	GGTGTTT	G	GGTGATTGCTCA	TGAGTGTGGCCACCATGCCTTCAGCA	A	GTA	T	CAACTTGT
JL24	GA	T	T	GGAGCTTTAACAACACAACAAT	GGGAGCTGGAGGGCGTGTCACTAAGATTGAAGCTC	A	A	A	AGAAGCCTCTTT	CAAGGGTTCCACATTCAAACCCTCCATTCAGTGTTGGC	C	AACTCAAGA	A	A	GCAATTCCACCAC	A	TTGCT	T	TGAACGTTCTCTTTTCATATCATTCTC	C	TA	TGTTGTCTATGA	T	CTCTTA	G	TGGC	C	TACTTACT	C	TTCTACATTGCCACCA	CTTATTTCCAC	C	AGC	T	TCC	A	TACCCATTTTCCTTCCTTGC	T	TGGCCAATC	TATTGGGCCATCCAAGGCTGCATTCTCAC	T	GGTGTTT	G	GGTGATTGCTCA	TGAGTGTGGCCACCATGCCTTCAGCA	A	GTA	T	CAACTTGT
GG5	GA	T	T	GGAGCTTTAACAACACAACAAT	GGGAGCTGGAGGGCGTGTCACTAAGATTGAAGCTC	A	A	A	AGAAGCCTCTTT	CAAGGGTTCCACATTCAAACCCTCCATTCAGTGTTGGC	C	AACTCAAGA	A	A	GCAATTCCACCAC	A	TTGCT	T	TGAACGTTCTCTTTTCATATCATTCTC	A	TA	TGTTGTCTATGA	T	CTCTTA	G	TGGC	C	TACTTACT	C	TTCTACATTGCCACCA	CTTATTTCCAC	C	AGC	T	TCC	A	TACCCATTTTCCTTCCTTGC	T	TGGCCAATC	TATTGGGCCATCCAAGGCTGCATTCTCAC	T	GGTGTTT	G	GGTGATTGCTCA	TGAGTGTGGCCACCATGCCTTCAGCA	A	GTA	T	CAACTTGT
[truncated: 106 more columns]
